# Supplementary material for: Free Fatty Acids from Cow Urine DMSO Fraction Induce Cell Death in Breast Cancer Cells without Affecting Normal GMSCs
Source: Biomedicines. 2023 Mar 13;11(3):889. doi: 10.3390/biomedicines11030889 (PMC10046047; doi:10.3390/biomedicines11030889)
Supplement: Supplementary file 1 [file biomedicines-11-00889-s001.zip]

Archive with 1 entries (1 files):
- biomedicines-2233765-supplementary.pdf
